# Supplementary material for: Deep Learning for Prediction of Progression and Recurrence in Nonfunctioning Pituitary Macroadenomas: Combination of Clinical and MRI Features
Source: Front Oncol. 2022 Apr 20;12:813806. doi: 10.3389/fonc.2022.813806 (PMC9065347; doi:10.3389/fonc.2022.813806)
Supplement: Supplementary file 3 [file Table_1.xlsx]

## Sheet: fold 0
Patient No.	P/R(Yes:1 No:0)	Sex M:1 F:0	Age	BMI	Visual disturbance	Headache	Decreased libido, sexual dysfunction, and/or amenorrhea/oligomenorrhea	Incidental	Hypopituitarism no (0) single (1) multiple (2)	Hyperprolactenemia	Gross total resection Yes:1 No:0	Successful chiasmatic decompression	Knosp classification (grades 3 and 4) (invasive)	Hardy’s classification (grade 3 and 4) (invasive)	Optic chiasm compression	3rd ventricle compression	Hydrocephalus	Giant (> 40mm)	Miximal tumor height (cm)	Tumor volume (cm3)
1	1	1	56	26.9	1	0	0	0	2	1	0	0	0	0	1	1	0	0	3.2	11.6
2	0	1	76	24.1	0	0	0	1	0	0	0	1	0	0	1	1	0	0	2.2	2
3	1	1	67	18.4	1	0	0	0	0	0	0	0	1	0	1	1	0	0	2.8	12.2
4	1	1	56	23.2	1	1	0	0	2	1	0	0	1	1	1	1	0	1	5	49.9
5	0	1	61	22.8	0	1	0	0	0	0	0	0	0	0	0	0	0	0	1.6	2.3
6	1	1	39	24.4	1	0	0	0	0	0	0	1	0	0	1	1	0	0	3	9.2
7	0	0	62	24.2	0	0	0	1	1	0	1	0	0	0	0	0	0	0	0.9	1.5
8	1	1	50	23.8	1	0	0	0	1	0	0	0	0	0	0	0	0	0	1.4	1.4
9	1	1	52	24.8	1	0	0	0	0	0	0	1	0	0	1	1	0	0	2.1	4.8
10	1	0	33	27.3	1	0	1	0	0	1	0	1	1	1	1	1	0	1	4	66.1
11	1	1	52	24.4	1	0	0	0	0	0	0	0	0	0	1	0	0	0	1.9	3.8
12	0	1	37	24.8	1	0	0	0	1	0	0	0	0	0	1	1	0	0	3.4	10.6
13	0	0	23	18.4	0	1	0	0	0	0	0	0	0	0	0	0	0	0	1.2	1.2
14	0	0	45	27.7	1	1	0	0	0	1	1	1	0	0	1	1	0	0	3	8.2
15	0	1	19	29.4	0	1	0	0	0	1	0	1	1	1	1	1	0	1	4.1	24.1

## Sheet: fold 1
Patient No.	P/R(Yes:1 No:0)	Sex M:1 F:0	Age	BMI	Visual disturbance	Headache	Decreased libido, sexual dysfunction, and/or amenorrhea/oligomenorrhea	Incidental	Hypopituitarism no (0) single (1) multiple (2)	Hyperprolactenemia	Gross total resection Yes:1 No:0	Successful chiasmatic decompression	Knosp classification (grades 3 and 4) (invasive)	Hardy’s classification (grade 3 and 4) (invasive)	Optic chiasm compression	3rd ventricle compression	Hydrocephalus	Giant (> 40mm)	Miximal tumor height (cm)	Tumor volume (cm3)
16	1	1	72	24.8	1	0	0	0	0	0	0	0	0	0	1	1	1	1	3.9	11.3
17	1	0	37	19.1	1	1	1	0	0	1	0	1	0	1	1	0	0	0	2.2	4
18	0	0	21	18.7	0	0	0	1	0	0	0	1	0	0	1	0	0	0	1.2	1.2
19	0	1	18	28.3	1	0	0	0	2	1	0	1	0	0	1	1	0	1	6.2	43.5
20	0	0	33	27.1	1	0	0	0	0	0	0	1	0	0	1	0	0	0	1	1.2
21	1	1	73	25.5	1	1	0	0	2	0	0	0	0	1	1	1	0	0	3.5	9.7
22	1	0	59	30.3	1	0	0	0	0	0	0	0	0	1	1	1	0	1	4	12.3
23	0	0	52	21.3	1	1	0	0	0	0	1	1	0	0	0	0	0	0	1.3	2.3
24	1	0	47	27.6	1	0	0	0	0	1	0	0	1	1	1	1	0	0	4.7	21.4
25	1	0	50	24.8	1	0	0	0	0	0	0	0	0	0	1	1	0	0	3.6	14.2
26	1	1	51	26.3	1	0	0	0	2	0	0	0	0	0	1	1	0	0	3.2	12.2
27	1	1	53	22.8	1	1	1	0	2	0	0	0	0	0	1	1	0	0	3.9	10.5
28	1	1	76	23.2	1	0	0	0	0	0	0	0	1	1	1	0	0	1	4	22.6
29	0	0	39	23.3	1	1	1	0	0	1	1	0	0	0	0	0	0	0	1.2	1.3
30	0	0	74	21.5	1	0	0	0	0	0	0	0	0	0	1	0	0	0	1.9	2.8
31	0	0	33	19.3	1	1	0	0	0	0	1	1	0	0	0	0	0	0	1.2	1.3

## Sheet: fold 2
Patient No.	P/R(Yes:1 No:0)	Sex M:1 F:0	Age	BMI	Visual disturbance	Headache	Decreased libido, sexual dysfunction, and/or amenorrhea/oligomenorrhea	Incidental	Hypopituitarism no (0) single (1) multiple (2)	Hyperprolactenemia	Gross total resection Yes:1 No:0	Successful chiasmatic decompression	Knosp classification (grades 3 and 4) (invasive)	Hardy’s classification (grade 3 and 4) (invasive)	Optic chiasm compression	3rd ventricle compression	Hydrocephalus	Giant (> 40mm)	Miximal tumor height (cm)	Tumor volume (cm3)
32	1	0	54	20.8	1	0	0	0	1	0	0	1	0	0	1	1	0	0	2.4	5.7
33	1	1	28	24.8	0	1	0	0	1	1	0	0	0	0	0	0	0	0	1.4	2.3
34	1	0	68	26.2	1	0	0	0	2	0	0	1	0	1	1	0	0	0	2.8	12.3
35	0	1	64	25.7	0	0	1	0	0	0	1	1	0	0	0	0	0	0	0.9	0.5
36	1	1	66	23.7	1	0	0	0	1	0	0	0	0	0	1	1	0	0	3.3	12.5
37	0	1	45	25.1	1	0	0	0	0	0	0	1	0	0	1	0	0	0	1.4	3.7
38	0	0	56	28.3	0	0	0	1	0	1	1	1	0	0	1	0	0	0	2	3.2
39	0	1	74	19.7	0	0	0	1	0	1	0	0	0	0	0	0	0	0	1.2	1.6
40	1	1	56	25.7	1	1	0	0	1	0	0	0	0	0	1	1	1	1	4.3	14.9
41	0	1	77	22.2	1	1	0	0	0	0	1	1	0	0	1	1	1	0	2.2	5
42	0	1	74	23.9	0	0	0	0	1	0	1	1	0	0	1	0	0	0	1.7	2.7	15
43	0	1	49	26.9	1	1	0	0	0	0	1	1	1	1	1	1	0	0	3.6	19.2
44	0	0	49	25.8	1	0	0	0	0	1	0	0	1	1	1	1	0	0	2.2	8.2
45	1	1	70	25.6	1	1	0	0	0	0	0	1	0	0	1	1	0	0	3.6	14.7
46	1	1	69	24.7	1	0	0	0	2	0	0	1	0	0	1	0	0	0	2.1	5.2	43
47	1	1	53	31.9	1	0	0	0	0	0	1	1	1	0	1	1	0	0	3.6	18.7

## Sheet: fold 3
Patient No.	P/R(Yes:1 No:0)	Sex M:1 F:0	Age	BMI	Visual disturbance	Headache	Decreased libido, sexual dysfunction, and/or amenorrhea/oligomenorrhea	Incidental	Hypopituitarism no (0) single (1) multiple (2)	Hyperprolactenemia	Gross total resection Yes:1 No:0	Successful chiasmatic decompression	Knosp classification (grades 3 and 4) (invasive)	Hardy’s classification (grade 3 and 4) (invasive)	Optic chiasm compression	3rd ventricle compression	Hydrocephalus	Giant (> 40mm)	Miximal tumor height (cm)	Tumor volume (cm3)
48	1	1	32	28.7	0	1	0	0	0	0	0	0	1	1	0	0	0	1	3.3	26
49	1	1	48	32.9	1	0	0	0	1	0	0	0	1	1	1	1	1	1	4.4	32.5
50	1	1	60	22.5	1	0	0	0	2	1	1	1	0	0	1	0	0	0	2.2	2.8
51	1	0	37	22.8	1	0	1	0	0	1	0	0	1	0	1	1	0	0	3.3	10.2
52	0	1	76	23.1	1	1	0	0	0	0	0	1	0	0	1	0	0	0	2	2.8
53	1	0	59	24.9	1	0	0	0	0	1	0	0	0	0	1	1	0	0	2.8	10.3
54	0	1	41	29.4	0	1	0	0	0	0	1	1	0	0	1	0	0	0	2.4	4.3
55	1	1	35	24.8	1	0	0	0	0	0	0	1	1	1	1	1	0	0	3.3	13.1	47
56	0	1	41	29.4	0	1	0	0	0	0	1	1	0	0	1	0	0	0	2.4	4.3	41
57	0	0	23	24.1	0	1	0	0	0	1	0	1	0	0	1	0	0	0	1.3	1.4
58	0	0	25	19.3	0	0	0	1	0	0	1	0	0	0	1	0	0	0	1.3	1.8
59	0	1	27	23.3	0	1	0	0	0	0	0	1	0	0	1	0	0	0	1.5	1.5
60	1	1	80	25.2	1	1	0	1	2	0	0	0	0	1	1	1	0	1	5.2	27.4
61	1	1	70	24.8	1	0	0	0	0	0	0	1	0	0	1	1	0	0	2.6	6.5
62	1	1	65	24.6	0	0	0	1	0	0	1	1	0	0	1	0	0	0	2	4.8
63	0	1	59	25.3	1	0	0	0	0	0	1	1	0	0	1	1	0	0	2.4	6

## Sheet: fold 4
Patient No.	P/R(Yes:1 No:0)	Sex M:1 F:0	Age	BMI	Visual disturbance	Headache	Decreased libido, sexual dysfunction, and/or amenorrhea/oligomenorrhea	Incidental	Hypopituitarism no (0) single (1) multiple (2)	Hyperprolactenemia	Gross total resection Yes:1 No:0	Successful chiasmatic decompression	Knosp classification (grades 3 and 4) (invasive)	Hardy’s classification (grade 3 and 4) (invasive)	Optic chiasm compression	3rd ventricle compression	Hydrocephalus	Giant (> 40mm)	Miximal tumor height (cm)	Tumor volume (cm3)
64	1	0	56	30.7	1	1	0	0	0	0	0	1	0	0	1	0	0	0	1.9	2.4
65	1	1	44	24.8	1	0	0	0	1	1	0	1	0	0	1	1	0	0	17	3.6
66	1	0	35	27.7	1	1	1	0	1	0	0	0	1	1	1	1	0	1	4.9	59.1
67	1	1	60	23.5	1	0	0	0	1	1	0	0	1	1	1	1	0	1	6.1	63
68	0	0	61	24.8	1	0	0	0	0	0	1	1	0	0	1	0	0	0	1.9	2.7
69	1	0	56	23.4	1	1	0	0	0	1	0	0	1	1	1	1	0	1	3.7	21.7
70	0	1	60	24.8	1	1	0	0	2	0	0	1	0	0	1	1	0	0	2.7	7.1
71	0	0	18	24.8	1	1	0	0	0	1	0	1	1	1	1	1	0	0	3.3	12.7
72	0	1	31	23.8	1	1	0	0	1	0	1	1	0	0	1	1	0	0	3.2	9.7
73	1	1	66	29.6	1	0	0	0	0	0	0	0	0	0	1	0	0	0	2.2	3.2
74	0	1	36	20.5	1	0	0	0	0	0	0	1	0	0	1	0	0	0	2.2	5.1
75	0	0	66	27	0	1	0	0	2	0	0	0	0	0	0	0	0	0	1.6	1.6
76	1	1	56	20.5	1	0	0	0	1	0	0	0	0	0	1	1	0	0	2.6	12.7
77	0	1	55	31.1	0	0	0	1	0	0	0	0	0	0	0	0	0	0	1.3	2.5
78	1	1	37	23	1	0	0	0	1	0	0	1	0	0	1	0	0	0	1.7	4.5
